# Supplementary material for: Unravelling the Relationship Between Height, Lean Mass, Alzheimer’s Disease and Cognition Through Mendelian Randomization
Source: Genes (Basel). 2025 Jan 21;16(2):113. doi: 10.3390/genes16020113 (PMC11855215; doi:10.3390/genes16020113)
Supplement: Supplementary file 1 [file genes-16-00113-s001.zip]

Archive with 1 entries (1 files):
- genes-3371743-supplementary.pdf
